# Supplementary material for: Prognostic Effect of Underlying Chronic Kidney Disease and Renal Replacement Therapy on the Outcome of Patients after Out-of-Hospital Cardiac Arrest: A Nationwide Observational Study
Source: Medicina (Kaunas). 2022 Mar 18;58(3):444. doi: 10.3390/medicina58030444 (PMC8948889; doi:10.3390/medicina58030444)
Supplement: Supplementary file 1 [file medicina-58-00444-s001.zip]

Archive with 1 entries (1 files):
- medicina-1609215-supplementary.pdf
